# Supplementary material for: SpliceTools, a suite of downstream RNA splicing analysis tools to investigate mechanisms and impact of alternative splicing
Source: Nucleic Acids Res. 2023 Mar 2;51(7):e42. doi: 10.1093/nar/gkad111 (PMC10123099; doi:10.1093/nar/gkad111)
Supplement: gkad111_Supplemental_Files [file gkad111_supplemental_files.zip]

Archive with 3 entries (3 files):
- File_S1.xlsx
- File_S2.tsv
- Supplemental figs nar2022.pdf
