# Supplementary material for: SpliceTools, a suite of downstream RNA splicing analysis tools to investigate mechanisms and impact of alternative splicing
Source: Nucleic Acids Res. 2023 Mar 2;51(7):e42. doi: 10.1093/nar/gkad111 (PMC10123099; doi:10.1093/nar/gkad111)
Supplement: gkad111_Supplemental_Files [file gkad111_supplemental_files.zip › File_S2.tsv]

501-MEL_indisulam_vs_DMSO	A3SS	A5SS	MXE	RI	SE
Pos IncDiff	1201	841	4175	1776	3101
Neg IncDiff	688	440	3630	263	32186
All	1889	1281	7805	2039	35287
Fraction pos IncDiff	0.635784447	0.656515783	0.534913174	0.871013068	0.087879377
Fraction neg IncDiff	0.364212906	0.343480314	0.465086185	0.12898448	0.912120482
501-MEL_ms023_1uM_vs_DMSO	A3SS	A5SS	MXE	RI	SE
Pos IncDiff	58	24	56	91	306
Neg IncDiff	13	29	68	27	755
All	71	53	124	118	1061
Fraction pos IncDiff	0.816843884	0.452787473	0.451594694	0.771153765	0.288405804
Fraction neg IncDiff	0.183085698	0.547118196	0.548364985	0.228803864	0.711589484
A375_ms023_1uM_vs_DMSO	A3SS	A5SS	MXE	RI	SE
Pos IncDiff	86	101	109	77	1599
Neg IncDiff	52	68	118	167	809
All	138	169	227	244	2408
Fraction pos IncDiff	0.623165827	0.597615455	0.480165635	0.315567304	0.664035166
Fraction neg IncDiff	0.376797942	0.40235496	0.519812339	0.684412205	0.335962758
A375_indisulam_vs_DMSO	A3SS	A5SS	MXE	RI	SE
Pos IncDiff	670	399	1267	808	2504
Neg IncDiff	464	267	1163	247	12919
All	1134	666	2430	1055	15423
Fraction pos IncDiff	0.590826319	0.599094601	0.521398104	0.765873148	0.162354872
Fraction neg IncDiff	0.409169272	0.400897891	0.478599838	0.234122113	0.837644804
GRANTA_CC115_vs_DMSO	A3SS	A5SS	MXE	RI	SE
Pos IncDiff	173	150	299	68	1758
Neg IncDiff	371	230	260	326	2190
All	544	380	559	394	3948
Fraction pos IncDiff	0.318011783	0.394731648	0.534878937	0.172586642	0.44528819
Fraction neg IncDiff	0.681979026	0.605255194	0.465112119	0.827400668	0.554710544
JEKO_1_CC115_vs_DMSO	A3SS	A5SS	MXE	RI	SE
Pos IncDiff	121	140	169	58	1780
Neg IncDiff	282	196	151	348	1073
All	403	336	320	406	2853
Fraction pos IncDiff	0.300244414	0.416660466	0.528116748	0.142855384	0.623903568
Fraction neg IncDiff	0.699743179	0.583324653	0.471867627	0.857132301	0.376094679
JIJOYE_CC115_vs_DMSO	A3SS	A5SS	MXE	RI	SE
Pos IncDiff	208	209	266	106	2678
Neg IncDiff	301	214	228	342	1351
All	509	423	494	448	4029
Fraction pos IncDiff	0.408640387	0.494083994	0.538456089	0.236604502	0.664680237
Fraction neg IncDiff	0.59134979	0.505904186	0.46153379	0.763384337	0.335318522
RAMOS_CC115_vs_DMSO	A3SS	A5SS	MXE	RI	SE
Pos IncDiff	184	217	442	93	2519
Neg IncDiff	322	235	326	509	1605
All	506	452	768	602	4124
Fraction pos IncDiff	0.36363277	0.480083185	0.575517086	0.154483767	0.610814002
Fraction neg IncDiff	0.636357348	0.519905753	0.424476403	0.845507928	0.389184785
RPMI8226_CC115_vs_DMSO	A3SS	A5SS	MXE	RI	SE
Pos IncDiff	201	212	277	148	2111
Neg IncDiff	320	241	229	325	2103
All	521	453	506	473	4214
Fraction pos IncDiff	0.385792843	0.467986005	0.547425421	0.312893098	0.500948623
Fraction neg IncDiff	0.61419756	0.532002958	0.452564698	0.687096331	0.499050191
SK-MEL-239_indisulam_vs_DMSO	A3SS	A5SS	MXE	RI	SE
Pos IncDiff	833	509	2188	1257	2395
Neg IncDiff	539	313	2087	230	19083
All	1372	822	4275	1487	21478
Fraction pos IncDiff	0.607140645	0.619217645	0.511812267	0.845323318	0.111509426
Fraction neg IncDiff	0.392855711	0.380776273	0.488186564	0.15467332	0.888490342
SK-MEL-239_ms023_1uM_vs_DMSO	A3SS	A5SS	MXE	RI	SE
Pos IncDiff	72	52	112	141	699
Neg IncDiff	30	49	160	44	1379
All	102	101	272	185	2078
Fraction pos IncDiff	0.705847753	0.514825999	0.411757137	0.762141564	0.336380326
Fraction neg IncDiff	0.29410323	0.485124499	0.588224481	0.23783141	0.663617268
U226_CC115_vs_DMSO	A3SS	A5SS	MXE	RI	SE
Pos IncDiff	104	120	98	40	1051
Neg IncDiff	170	125	124	201	990
All	274	245	222	241	2041
Fraction pos IncDiff	0.379555118	0.489785923	0.441431499	0.16597166	0.514942394
Fraction neg IncDiff	0.620426635	0.51019367	0.558545979	0.834007593	0.485055157
